# Supplementary material for: Association of Prognostic Nutritional Index with Severity and Mortality of Hospitalized Patients with COVID-19: A Systematic Review and Meta-Analysis
Source: Diagnostics (Basel). 2022 Jun 21;12(7):1515. doi: 10.3390/diagnostics12071515 (PMC9322949; doi:10.3390/diagnostics12071515)
Supplement: Supplementary file 1 [file diagnostics-12-01515-s001.zip]

Archive with 1 entries (1 files):
- diagnostics-1772321-supplementary.pdf
